# Supplementary material for: “Strong Teeth”—a study protocol for an early-phase feasibility trial of a complex oral health intervention delivered by dental teams to parents of young children
Source: Pilot Feasibility Stud. 2019 Aug 13;5:100. doi: 10.1186/s40814-019-0483-9 (PMC6691530; doi:10.1186/s40814-019-0483-9)
Supplement: Supplementary file 1 — Appendix 1 Structured interview guide for data collection from Parents at the first three meetings. Appendix 2 Duration of parent/child (dyad) interaction during toothbrushing. (ZIP 159 kb) [file 40814_2019_483_MOESM1_ESM.zip]

Archive with 2 entries (2 files):
- New folder/~$pendix 1.docx
- New folder/Appendix 1.docx
